# Supplementary material for: Cell growth inhibition and apoptotic effects of a specific anti-RTFscFv antibody on prostate cancer, but not glioblastoma, cells
Source: F1000Res. 2017 Feb 17;6:156. [Version 1] doi: 10.12688/f1000research.10803.1 (PMC5399964; doi:10.12688/f1000research.10803.1)
Supplement: Phage ELISA raw data [file f1000research-6-11649-s0000.tgz]

Archive with 1 entries (1 files):
- 7bae5d67-07cb-48ad-a575-7df7155997b3_Dataset_1_-_phage_ELISA_-Anti_RTF_scFv.csv
