# Supplementary material for: Cell growth inhibition and apoptotic effects of a specific anti-RTFscFv antibody on prostate cancer, but not glioblastoma, cells
Source: F1000Res. 2017 Feb 17;6:156. [Version 1] doi: 10.12688/f1000research.10803.1 (PMC5399964; doi:10.12688/f1000research.10803.1)
Supplement: Phage ELISA raw data [file f1000research-6-11649-s0000.tgz › 7bae5d67-07cb-48ad-a575-7df7155997b3_Dataset_1_-_phage_ELISA_-Anti_RTF_scFv.csv]

	1	2	3	4	5	6	7	8	9	10	11	12
A	0.382	0.091	0.128	0.131	0.138	Phage ELISA 1
B	0.435	0.081	0.136	0.138	0.129	Phage ELISA 1
C	0.447	0.069	0.149	0.127	0.144	Phage ELISA 1
D	0.014	0.014	0.016	0.015	0.014	Phage ELISA 1
E	0.021	0.015	0.015	0.014	0.015	Phage ELISA 2
F	0.014	0.013	0.014	0.014	0.013	Phage ELISA 2
G	0.013	0.013	0.015	0.014	0.013	Phage ELISA 2
H	0.013	0.012	0.013	0.014	0.013	Phage ELISA 2
	Re. Pep.	No Pep	Unre. Pep	Unre.scFv	M13KO7
