# Supplementary material for: Cell growth inhibition and apoptotic effects of a specific anti-RTFscFv antibody on prostate cancer, but not glioblastoma, cells
Source: F1000Res. 2017 Feb 17;6:156. [Version 1] doi: 10.12688/f1000research.10803.1 (PMC5399964; doi:10.12688/f1000research.10803.1)
Supplement: Apoptosis raw data for three prostate cancer and two glioblastoma cell lines [file f1000research-6-11649-s0002.tgz]

Archive with 1 entries (1 files):
- c3e013bb-1652-482f-8aaf-10d4325665c3_Dataset_3_-_apoptosis_assay_results.zip
